# Supplementary material for: Influence of BMI, Cigarette Smoking and Cryopreservation on Tyrosine Phosphorylation during Sperm Capacitation
Source: Int J Mol Sci. 2024 Jul 10;25(14):7582. doi: 10.3390/ijms25147582 (PMC11276716; doi:10.3390/ijms25147582)
Supplement: Supplementary file 1 [file ijms-25-07582-s001.zip]

Archive with 1 entries (1 files):
- ijms-2986165-supplementary.pdf
